# Supplementary material for: Construction and Transcriptomic Study of Chicken IFNAR1-Knockout Cell Line Reveals the Essential Roles of Cell Growth- and Apoptosis-Related Pathways in Duck Tembusu Virus Infection
Source: Viruses. 2022 Oct 9;14(10):2225. doi: 10.3390/v14102225 (PMC9611459; doi:10.3390/v14102225)
Supplement: Supplementary file 1 [file viruses-14-02225-s001.zip]

Archive with 7 entries (6 files):
- supplementary/
- supplementary/FIGURE S1.tif
- supplementary/FIGURE S2.tif
- supplementary/FIGURE S3.tif
- supplementary/FIGURE S4.tif
- supplementary/FIGURE S5.tif
- supplementary/WB original.pdf
